# Supplementary material for: Multi-objective optimization and prediction of surface roughness and printing time in FFF printed ABS polymer
Source: Sci Rep. 2022 Oct 7;12:16887. doi: 10.1038/s41598-022-20782-8 (PMC9546872; doi:10.1038/s41598-022-20782-8)
Supplement: Supplementary file 1 — Supplementary Information 1. [file 41598_2022_20782_MOESM1_ESM.xlsx]

## Sheet: Sheet1
1.63	1.57	1.62	1.58		1.6
1.76	1.77	1.74	1.73		1.75
1.42	1.44	1.47	1.47		1.45
1.46	1.48	1.51	1.51		1.49
1.69	1.65	1.68	1.66		1.67
1.57	1.51	1.55	1.49		1.53
1.63	1.59	1.64	1.58		1.61
1.38	1.43	1.37	1.42		1.4
1.61	1.62	1.56	1.57		1.59
1.55	1.57	1.59	1.53		1.56
1.62	1.58	1.63	1.57		1.6
1.81	1.82	1.76	1.77		1.79
1.74	1.75	1.81	1.82		1.78
1.4	1.38	1.39	1.47		1.41
1.72	1.71	1.75	1.74		1.73
1.83	1.83	1.84	1.9		1.85
