# Supplementary material for: Multi-objective optimization and prediction of surface roughness and printing time in FFF printed ABS polymer
Source: Sci Rep. 2022 Oct 7;12:16887. doi: 10.1038/s41598-022-20782-8 (PMC9546872; doi:10.1038/s41598-022-20782-8)
Supplement: Supplementary file 2 — Supplementary Information 2. [file 41598_2022_20782_MOESM2_ESM.xlsx]

## Sheet: Sheet1
3.2	3.8	3.5
3.1	2.7	2.9
3.3	3.1	3.2
3.2	3.6	3.4
3.3	4.9	4.1
3.4	5.6	4.5
3.5	4.1	3.8
3.3	3.1	3.2
3.2	3	3.1
3.2	3	3.1
3.3	3.7	3.5
3.4	5.2	4.3
3.5	4.1	3.8
3.4	1.6	2.5
3.5	3.9	3.7
3.6	6.4	5
